# Supplementary material for: The gut microbiome of COVID-19 recovered patients returns to uninfected status in a minority-dominated United States cohort
Source: Gut Microbes. 2021 Jun 8;13(1):1926840. doi: 10.1080/19490976.2021.1926840 (PMC8205023; doi:10.1080/19490976.2021.1926840)
Supplement: Supplemental Material [file KGMI_A_1926840_SM9016.zip › Supplementary information/Supplementary Tables.xlsx]

## Sheet: Table legends
Table legends
Supplementary Table 1. P-values from PERMANOVA (beta diversity) or gls model (alpha diversity) for the significant variables associated with the samples. See methods section for more details.
Supplementary Table 2. significantly (FDR-P < 0.05) enriched genera in COVID patients and controls. Positive logFC values indicate enrichment in COVID subjects and negative values indicate enrichment in control subjects.
Supplementary Table 3. significantly (FDR-P < 0.05) enriched genera in COVID and COVID recovered . Positive logFC values indicate enrichment in COVID subjects and negative values indicate enrichment in COVID recovered subjects.
Supplementary Table 4. significantly (FDR-P < 0.05) enriched genera in COVID recovered patients and controls . Positive logFC values indicate enrichment in COVID recovered subjects and negative values indicate enrichment in control subjects.
Supplementary Table 5. significantly (FDR-P < 0.05) enriched genera in SARS-CoV-2 qPCR positive and qPCR negative. Positive logFC values indicate enrichment in positive subjects and negative values indicate enrichment in negative subjects.

## Sheet: Supplementary Table 1
	P value
Comparison	Diversity	Biota	Antibiotic treatment	Race	Gender	PPI	WHO
COVID vs Control	beta	0.004	0.66134	0.03397	0.00599
	alpha	0.78	0.81	0.16	0.25
COVID vs recovered	beta	0.003	0.267732	0.021978	0.07326
	alpha	0.628987	0.567846	0.628987	0.567846
Control vs recovered	beta	0.93	0.86047	0.155844	0.415085
	alpha	0.92	0.92424	0.170331	0.376509
COVID qPCR positive vs negative	beta	0.03	0.79	0.06	0.03	0.24	0.06
	alpha	0.78	0.2807	0.6336	0.2288	0.95	0.94

## Sheet: Supplementary Table 2
Family	Genus	log2FC(COVID / Control)	PValue	FDR
Corynebacteriaceae	Corynebacterium	9.51378	2.68379e-24	4.83082e-23
Campylobacteraceae	Campylobacter	9.45368	1.55152e-25	3.35127e-24
Peptostreptococcales-Tissierellales_fa	Finegoldia	9.24439	2.3742e-28	1.28207e-26
Actinomycetaceae	Mobiluncus	8.25809	6.10709e-22	7.32851e-21
Peptostreptococcales-Tissierellales_fa	Anaerococcus	7.58465	8.32499e-19	6.91615e-18
Peptostreptococcales-Tissierellales_fa	Ezakiella	7.48578	3.14186e-20	3.39321e-19
Porphyromonadaceae	Porphyromonas	7.45368	1.62993e-22	2.51474e-21
Prevotellaceae	Prevotella	6.98563	2.83616e-13	1.53153e-12
Peptostreptococcales-Tissierellales_fa	Murdochiella	5.8505	5.54435e-16	3.52229e-15
Hungateiclostridiaceae	Fastidiosipila	4.90275	1.9077e-11	7.35826e-11
Aerococcaceae	Facklamia	4.76955	2.25291e-11	8.39013e-11
Peptostreptococcales-Tissierellales_fa	Gallicola	4.64338	1.22843e-11	5.10269e-11
Staphylococcaceae	Staphylococcus	4.55037	9.82805e-07	2.46844e-06
Atopobiaceae	Atopobium	4.22889	8.93099e-10	2.8369e-09
Christensenellaceae	Christensenellaceae_R-7_group	3.44462	3.13339e-07	8.2538e-07
Oscillospiraceae	NK4A214_group	2.82815	6.79845e-06	1.52965e-05
Veillonellaceae	Dialister	2.53798	0.000421637	0.000827942
Sutterellaceae	Parasutterella	2.51777	0.00135408	0.00247866
Lachnospiraceae	Hungatella	2.46854	1.55821e-05	3.36574e-05
Oscillospiraceae	Intestinimonas	1.66892	0.0052608	0.00887759
Lachnospiraceae	Sellimonas	1.60925	0.0111042	0.0181705
Erysipelotrichaceae	Holdemania	-1.10759	0.00358551	0.00614658
Coriobacteriaceae	Collinsella	-1.36099	0.0283622	0.0450458
Streptococcaceae	Lactococcus	-1.37144	0.0105419	0.0175158
Butyricicoccaceae	Butyricicoccus	-1.46802	0.000442925	0.000854213
Lachnospiraceae	Lactonifactor	-1.70243	1.96592e-05	4.15905e-05
Enterococcaceae	Enterococcus	-1.79843	0.0266705	0.0429912
Desulfovibrionaceae	Bilophila	-1.85812	0.000205044	0.000417825
Erysipelatoclostridiaceae	Erysipelatoclostridium	-1.87751	0.0014141	0.00250366
Anaerovoracaceae	Family_XIII_UCG-001	-1.9276	1.48083e-07	4.10077e-07
Sutterellaceae	Sutterella	-2.26006	0.00128677	0.00239605
Eggerthellaceae	Adlercreutzia	-2.2782	5.73346e-09	1.67355e-08
Ruminococcaceae	DTU089	-2.35371	1.03427e-05	2.27961e-05
Oscillospiraceae	UCG-003	-2.52715	1.17417e-06	2.818e-06
Lactobacillaceae	Lactobacillus	-2.6421	0.000386776	0.000773553
Peptostreptococcaceae	Intestinibacter	-2.89238	2.73949e-06	6.43185e-06
Lachnospiraceae	Dorea	-2.90193	1.03049e-06	2.52939e-06
Lachnospiraceae	Blautia	-3.03187	2.30525e-07	6.22418e-07
Micrococcaceae	Rothia	-3.10455	3.96391e-12	1.78376e-11
Ruminococcaceae	Faecalibacterium	-3.16239	3.22471e-06	7.40997e-06
Lachnospiraceae	Lachnospiraceae_ND3007_group	-3.2181	7.81505e-10	2.55765e-09
Enterobacteriaceae	Escherichia/Shigella	-3.53891	7.41913e-07	1.90778e-06
Monoglobaceae	Monoglobus	-3.74711	8.55956e-13	4.01927e-12
Ruminococcaceae	Subdoligranulum	-3.82908	1.74676e-09	5.38999e-09
Streptococcaceae	Streptococcus	-3.87263	4.87172e-10	1.64421e-09
Lachnospiraceae	GCA-900066755	-3.96246	9.02773e-12	3.89998e-11
Lachnospiraceae	CAG-56	-4.47504	1.07981e-14	6.13788e-14
Lachnospiraceae	Lachnospiraceae_NK4A136_group	-4.54495	1.02777e-15	6.16665e-15
Veillonellaceae	Veillonella	-5.47085	2.20907e-19	1.98816e-18
Lachnospiraceae	Roseburia	-6.10295	7.87065e-27	2.83343e-25
Lachnospiraceae	Fusicatenibacter	-6.78277	4.61814e-26	1.2469e-24
Lachnospiraceae	Agathobacter	-6.92807	2.84723e-22	3.84376e-21
Enterobacteriaceae	Klebsiella	-7.53469	9.90813e-18	7.13385e-17

## Sheet: Supplementary Table 3
Family	Genus	log2FC(COVID / COVID recovered)	PValue	FDR
Campylobacteraceae	Campylobacter	9.7308	1.44213e-06	2.71602e-05
Corynebacteriaceae	Corynebacterium	9.46391	2.08492e-06	3.36565e-05
Actinomycetaceae	Mobiluncus	8.59001	1.2847e-05	0.000145171
Peptostreptococcales-Tissierellales_fa	Fenollaria	8.15753	4.61639e-05	0.000372609
Peptostreptococcales-Tissierellales_fa	Ezakiella	7.59979	3.18739e-05	0.000297607
Anaerovoracaceae	S5-A14a	6.81777	3.4238e-05	0.000297607
Peptostreptococcales-Tissierellales_fa	Murdochiella	6.02727	0.000212777	0.00127851
Hungateiclostridiaceae	Fastidiosipila	5.91883	0.000675004	0.00306914
Aerococcaceae	Facklamia	5.69773	0.000670585	0.00306914
Staphylococcaceae	Staphylococcus	5.65851	0.00313706	0.0101282
Peptostreptococcales-Tissierellales_fa	Gallicola	5.56739	0.000744272	0.00323472
Corynebacteriaceae	Lawsonella	5.49341	3.37781e-05	0.000297607
Peptostreptococcales-Tissierellales_fa	Finegoldia	5.2484	0.00056157	0.00288443
Sutterellaceae	Sutterella	5.11704	0.00204661	0.00746024
Peptostreptococcales-Tissierellales_fa	Peptoniphilus	4.85304	0.00159171	0.00599544
Porphyromonadaceae	Porphyromonas	4.61206	0.00260303	0.00919194
Atopobiaceae	Atopobium	4.26909	0.00351999	0.0107502
Microbacteriaceae	Pseudoclavibacter	4.12069	0.00648583	0.01745
Synergistaceae	Cloacibacillus	4.07004	0.00487993	0.0141393
Lachnospiraceae	Sellimonas	3.98561	0.00584765	0.0161167
Erysipelotrichaceae	Turicibacter	3.82535	0.0159169	0.037471
Peptostreptococcales-Tissierellales_fa	Helcococcus	3.79369	0.0071583	0.0188114
Peptostreptococcales-Tissierellales_fa	Anaerococcus	3.77649	0.0191212	0.0432139
Dermabacteraceae	Dermabacter	3.10505	0.0125481	0.0315096
Desulfovibrionaceae	Desulfovibrio	2.89971	0.0138022	0.033184
Streptococcaceae	Lactococcus	-1.62873	0.00112539	0.00454173
Lachnospiraceae	Anaerostipes	-2.25649	0.0133998	0.032917
Ruminococcaceae	Phocea	-2.3076	0.00142895	0.00556796
Ruminococcaceae	Faecalibacterium	-2.39625	0.00569861	0.0160986
Enterobacteriaceae	Escherichia/Shigella	-2.59857	0.00279763	0.00929801
Peptostreptococcaceae	Intestinibacter	-2.64808	0.00100955	0.00422515
Erysipelatoclostridiaceae	Catenibacterium	-2.76223	6.77432e-06	9.56873e-05
Enterobacteriaceae	Klebsiella	-2.81583	0.000526128	0.00283107
Ruminococcaceae	Subdoligranulum	-3.22499	5.46263e-05	0.000411518
Carnobacteriaceae	Granulicatella	-3.37216	2.80046e-11	7.91129e-10
Lachnospiraceae	Blautia	-3.55519	1.16004e-05	0.000145171
Lachnospiraceae	Agathobacter	-6.94974	2.46117e-23	2.78112e-21

## Sheet: Supplementary Table 4
Family	Genus	log2FC(COVID recovered / Control)	PValue	FDR
Ruminococcaceae	Phocea	3.13429	9.09649e-07	8.73263e-05
Oscillospiraceae	NK4A214_group	2.57976	0.0042494	0.0371025
Lachnospiraceae	Anaerostipes	2.32058	0.00464247	0.0371398
Lachnospiraceae	Marvinbryantia	-3.29399	0.00624277	0.0461004
Lachnospiraceae	Lachnospiraceae_UCG-004	-3.44831	0.00425133	0.0371025
Erysipelatoclostridiaceae	Candidatus_Stoquefichus	-4.55602	0.00182411	0.0218893
Desulfovibrionaceae	Bilophila	-4.70285	0.000284156	0.00681975
Prevotellaceae	Paraprevotella	-4.87548	0.00154023	0.0211232
Veillonellaceae	Dialister	-5.65541	0.000631037	0.0117888
Sutterellaceae	Sutterella	-5.93944	0.0007368	0.0117888
Ruminococcaceae	Ruminococcus	-6.26023	0.000271219	0.00681975

## Sheet: Supplementary Table 5
Family	Genus	log2FC(Positive / Negative)	PValue	FDR
Comamonadaceae	Comamonas	7.40647	1.65818e-12	4.19519e-10
Spirochaetaceae	Sphaerochaeta	5.60951	3.61017e-10	3.04458e-08
Synergistaceae	Synergistes	5.23419	3.22583e-10	3.04458e-08
Selenomonadaceae	Megamonas	4.12104	2.96785e-08	1.87717e-06
Lachnospiraceae	Robinsoniella	3.93285	3.38678e-07	1.07107e-05
Defluviitaleaceae	Defluviitaleaceae_UCG-011	3.53892	2.68769e-07	9.71407e-06
Lachnospiraceae	GCA-900066755	3.21657	2.4161e-05	0.000321723
Peptostreptococcaceae	Intestinibacter	3.19654	2.19328e-05	0.000308278
Enterobacteriaceae	Klebsiella	3.1945	0.00122659	0.00633322
Clostridiaceae	Clostridium_sensu_stricto_2	3.16927	1.00343e-06	2.21068e-05
Prevotellaceae	Paraprevotella	3.00335	0.000196348	0.00177415
Aerococcaceae	Dolosicoccus	2.93742	0.000315686	0.00229659
Peptostreptococcaceae	Clostridioides	2.86118	0.0013739	0.00655844
Morganellaceae	Proteus	2.75847	3.21856e-06	6.26382e-05
Fusobacteriaceae	Fusobacterium	2.66971	0.00373901	0.0145534
Erysipelatoclostridiaceae	Erysipelatoclostridium	2.65576	0.00031771	0.00229659
Erysipelotrichaceae	Holdemanella	2.63695	0.00187254	0.00802973
Lachnospiraceae	Sellimonas	2.60854	0.00119659	0.00630704
Mycoplasmataceae	Ureaplasma	2.59578	1.3492e-05	0.000215364
Lachnospiraceae	Agathobacter	2.58255	0.000438017	0.0028415
Puniceicoccaceae	Coraliomargarita	2.55721	1.57563e-05	0.00023449
Bifidobacteriaceae	Bifidobacterium	2.4262	0.000392641	0.00275939
Lachnospiraceae	Roseburia	2.30794	0.0013296	0.00655844
Desulfovibrionaceae	Desulfovibrio	2.28652	0.00397627	0.0152424
Rikenellaceae	Alistipes	2.2682	0.00177211	0.00800615
Prevotellaceae	Prevotellaceae_NK3B31_group	2.26191	6.89596e-05	0.000758556
Erysipelotrichaceae	Faecalicoccus	2.22533	0.00184468	0.00802973
Lachnospiraceae	Shuttleworthia	2.19149	3.5083e-05	0.000422667
Lachnospiraceae	Frisingicoccus	2.18271	0.00600419	0.0220154
Lachnospiraceae	Fusicatenibacter	2.08833	0.00332785	0.0131554
Erysipelotrichaceae	Merdibacter	2.08714	0.000687236	0.00395161
Lachnospiraceae	GCA-900066575	2.07187	0.00227513	0.00946255
Desulfitibacteraceae	Desulfitibacter	2.06534	0.000133399	0.00125
Acidaminococcaceae	Succiniclasticum	2.02962	0.0105953	0.037616
Erysipelotrichaceae	Erysipelotrichaceae_UCG-006	1.91145	0.000276093	0.00218286
Ruminococcaceae	Anaerotruncus	1.91098	0.0107728	0.037616
Coriobacteriales_Incertae_Sedis	Raoultibacter	1.86119	4.40684e-05	0.000506787
Butyricicoccaceae	UCG-009	1.86052	0.00279272	0.0112152
Lachnospiraceae	CAG-56	1.85446	0.00855358	0.0309151
Lachnospiraceae	Anaerosporobacter	1.73562	0.000497731	0.00307136
Eggerthellaceae	Enterorhabdus	1.70441	0.000260666	0.00218286
Butyricicoccaceae	UCG-008	1.69073	0.000800098	0.00449833
Lachnospiraceae	Lactonifactor	1.63426	0.000669645	0.00394001
Anaerofustaceae	Anaerofustis	1.60548	0.00430606	0.0162602
Lachnospiraceae	Epulopiscium	1.41422	0.00241868	0.00986978
Actinomycetaceae	Trueperella	1.39706	0.00185498	0.00802973
Lachnospiraceae	Lachnospiraceae_UCG-004	1.37551	0.0121759	0.040533
Anaerovoracaceae	Family_XIII_UCG-001	1.34533	0.00228148	0.00946255
Peptostreptococcaceae	Paeniclostridium	1.19339	0.0108602	0.037616
Gemellaceae	Gemella	1.17551	0.0140364	0.0455284
Eggerthellaceae	DNF00809	-1.06374	0.0133335	0.0438101
Ruminococcaceae	Fournierella	-1.38071	0.0153997	0.0493181
Lachnospiraceae	Lachnospiraceae_FE2018_group	-1.51353	0.00132341	0.00655844
Thermacetogeniaceae	Syntrophaceticus	-1.528	0.00136814	0.00655844
Alcaligenaceae	Pelistega	-1.63313	0.0011682	0.00628838
Aerococcaceae	Eremococcus	-1.73627	0.00104685	0.00575769
Propionibacteriaceae	Propioniferax	-1.82815	0.000478711	0.00302785
Eggerthellaceae	Adlercreutzia	-1.9063	0.00451257	0.0167894
Veillonellaceae	Anaeroglobus	-1.92057	0.000311488	0.00229659
Propionibacteriaceae	Tessaracoccus	-1.94924	0.000415918	0.00277315
Micrococcaceae	Micrococcus	-2.0238	0.00041652	0.00277315
Streptococcaceae	Lactococcus	-2.0509	0.00172526	0.00793619
Peptostreptococcales-Tissierellales_fa	W5053	-2.10416	9.8112e-05	0.000954705
Weeksellaceae	Soonwooa	-2.23496	8.50406e-05	0.00089647
Ruminococcaceae	Phocea	-2.35849	0.000227582	0.00198546
Dysgonomonadaceae	Dysgonomonas	-2.52497	2.55007e-05	0.000322584
Leptotrichiaceae	Sneathia	-2.70392	1.23822e-05	0.000215364
Dermabacteraceae	Dermabacter	-2.82208	0.00027527	0.00218286
Peptostreptococcaceae	Romboutsia	-3.14455	0.00167741	0.00785897
Enterobacteriaceae	Enterobacter	-3.36779	1.04854e-06	2.21068e-05
Peptostreptococcaceae	Terrisporobacter	-3.37471	0.000621646	0.00374468
Lachnospiraceae	Stomatobaculum	-3.38845	1.36199e-05	0.000215364
Peptostreptococcales-Tissierellales_fa	Anaerosphaera	-3.40923	5.45237e-07	1.53272e-05
Brevibacteriaceae	Brevibacterium	-3.55678	9.40905e-05	0.000952196
Propionibacteriaceae	Cutibacterium	-4.00988	7.39034e-07	1.86976e-05
Microbacteriaceae	Pseudoclavibacter	-4.70659	7.12509e-08	3.6053e-06
